# Supplementary material for: Deep sequencing reveals clonal evolution patterns and mutation events associated with relapse in B-cell lymphomas
Source: Genome Biol. 2014 Aug 15;15(8):432. doi: 10.1186/s13059-014-0432-0 (PMC4158101; doi:10.1186/s13059-014-0432-0)
Supplement: Additional file 5: Table S4. — Sanger validation results on selected nonsynonymous SNVs gained in relapse samples. [file 13059_2014_432_MOESM5_ESM.xlsx]

## Sheet: Sheet1
	Sample	Gene	Chr	Coordinate	Reference	SNV	Validation by Sanger
							Relapse Sample	Diagnosis Sample	Control Sample
1	1R1	ZFHX4	chr8	77617579	C	T	Het Mutated	Not Mutated	Not Mutated
2	1R1	MAP4K4	chr2	102476238	C	T	Het Mutated	Not Mutated	Not Mutated
3	1R2	ZFHX4	chr8	77617579	C	T	Het Mutated	Not Mutated	Not Mutated
4	1R2	RANBP2	chr2	109382928	T	A	Het Mutated	Not Mutated	Not Mutated
5	1R2	TET2	chr4	106180790	G	T	Het Mutated	Not Mutated	Not Mutated
6	1R2	B2M	chr15	45007687	G	C	Het Mutated	Not Mutated	Not Mutated
7	1R2	SIAH1	chr16	48395471	G	T	Het Mutated	Not Mutated	Not Mutated
8	1R2	EPHB6	chr7	142562177	C	T	Het Mutated	Not Mutated	Not Mutated
9	1R3	ZFHX4	chr8	77617579	C	T	Het Mutated	Not Mutated	Not Mutated
10	1R3	RANBP2	chr2	109382928	T	A	Het Mutated	Not Mutated	Not Mutated
11	1R3	EPHB6	chr7	142562177	C	T	Het Mutated	Not Mutated	Not Mutated
12	1R3	OSMR	chr5	38933536	A	G	Het Mutated	Not Mutated	Not Mutated
13	14R	S1PR1	chr1	101705498	C	T	Het Mutated	Not Mutated	Not Mutated
14	14R	ASXL2	chr2	26022329	T	A	Het Mutated	Not Mutated	Not Mutated
15	14R	HSPD1	chr2	198352593	C	G	Het Mutated	Not Mutated	Not Mutated
16	14R	KLHL6	chr3	183273269	A	G	Het Mutated	Not Mutated	Not Mutated
17	14R	PAX5	chr9	37020759	T	A	Het Mutated	Not Mutated	Not Mutated
18	14R	PTCHD3	chr10	27702567	C	T	Het Mutated	Not Mutated	Not Mutated
19	14R	RASSF7	chr11	562211	G	A	Het Mutated	Not Mutated	Not Mutated
20	14R	SOX6	chr11	16071475	C	T	Het Mutated	Not Mutated	Het Mutated
21	14R	B2M	chr15	45003779	T	A	Het Mutated	Not Mutated	Not Mutated
22	14R	MYO1E	chr15	59494583	G	A	Het Mutated	Not Mutated	Not Mutated
23	14R	MAP2K1	chr15	66727409	T	G	Het Mutated	Not Mutated	Not Mutated
24	14R	BLM	chr15	91333978	C	G	Het Mutated	Not Mutated	Not Mutated
25	14R	EP300	chr22	41569665	T	G	Het Mutated	Not Mutated	Het Mutated
26	15D1	TNFRSF14	chr1	2493183	G	A	Het Mutated	Not Mutated	Not Mutated
27	15D1	KLHL12	chr1	202880289	C	T	Hom Mutated	Het Mutated	Het Mutated
28	15D1	OBSCN	chr1	228474614	C	T	Het Mutated	Not Mutated	Not Mutated
29	15D1	SPHKAP	chr2	228882442	G	C	Het Mutated	Not Mutated	Not Mutated
30	15D1	VWF	chr12	6181539	C	T	Het Mutated	Not Mutated	Not Mutated
31	15D1	CHD4	chr12	6690501	C	A	Het Mutated	Not Mutated	Not Mutated
32	15D1	SSH1	chr12	109194605	C	A	Het Mutated	Not Mutated	Not Mutated
33	15D1	DDX54	chr12	113612512	A	G	Het Mutated	Not Mutated	Not Mutated
34	15D1	RNF10	chr12	120995113	G	T	Het Mutated	Not Mutated	Not Mutated
35	15D1	CACNG1	chr17	65052381	G	T	Het Mutated	Not Mutated	Not Mutated
36	15D1	BRD4	chr19	15379757	C	A	Het Mutated	Not Mutated	Not Mutated
37	15D1	AGTR2	chrX	115303732	A	C	Het Mutated	Not Mutated	Not Mutated
