# Supplementary material for: Deep sequencing reveals clonal evolution patterns and mutation events associated with relapse in B-cell lymphomas
Source: Genome Biol. 2014 Aug 15;15(8):432. doi: 10.1186/s13059-014-0432-0 (PMC4158101; doi:10.1186/s13059-014-0432-0)
Supplement: Additional file 6: Table S5. — Coding region indels gained in relapse samples. [file 13059_2014_432_MOESM6_ESM.xlsx]

## Sheet: Sheet1
1R1				Indel Reads Number in R	Total Reads Number in R	Indel Reads Number in D	Total Reads Number in D
chr1	201489056	201489056	+AG	18	31	0	7	NR_026667	RPS10P7	fs
chr22	37964409	37964430	-CAGCGCCTGCTGCAAACCCCT	36	105	0	87	NM_152243	CDC42EP1	nofs
chr6	139487854	139487854	+A	22	64	0	25	NM_016217	HECA
1R3
chr11	118873892	118873892	+T	152	176	0	141	NR_003040	RPL23AP64	fs
chr11	118873859	118873859	+T	181	203	0	115	NR_003040	RPL23AP64	fs
chr11	118873890	118873890	+T	152	179	0	137	NR_003040	RPL23AP64	fs
chr4	86035	86036	-C	70	74	0	12	NM_182524	ZNF595	fs
chr4	86032	86033	-A	70	108	0	12	NM_182524	ZNF595	fs
chr5	139931630	139931630	+G	61	74	0	52	NM_001035235	SRA1	fs
2R
chr19	5866486	5866502	-CCCCAGGCAGCCGAGG	35	92	0	60	NM_002034	FUT5	fs
chr22	37964409	37964430	-CAGCGCCTGCTGCAAACCCCT	51	60	0	31	NM_152243	CDC42EP1	nofs
chr3	28454824	28454825	-T	150	343	0	231	NM_001040432	ZCWPW2	fs
chr5	17217179	17217179	+GT	19	20	0	12	NR_027253	LOC285696	fs
chrX	70472854	70472854	+C	33	109	0	64	NM_001171163	ZMYM3	fs
3R
None
12R
chr13	86367974	86367975	-T	20	33	0	7	NM_032229	SLITRK6	fs
13R_13D2
chr12	65138663	65138664	-A	50	160	0	201	NM_002076	GNS	fs
chr16	19195376	19195376	+C	101	272	0	386	NM_016524	SYT17	fs
chr19	57176491	57176492	-C	75	212	0	281	NM_001005850	ZNF835	fs
chr1	1685531	1685533	-AC	58	136	0	215	NM_023018	NADK	fs
chr5	148929702	148929702	+G	175	466	0	637	NM_001025105	CSNK1A1	fs
chr7	87170680	87170680	+A	62	121	0	203	NM_000927	ABCB1	fs
14R
chr14	69257133	69257134	-G	24	78	0	91	NM_004926	ZFP36L1	fs
chr17	38554881	38554881	+C	94	282	0	287	NM_001067	TOP2A	fs
chr1	117086942	117086946	-AAAG	84	191	0	291	NM_001144822	CD58	fs
chr1	35447650	35447650	+C	134	443	0	363	NM_001195156	ZMYM6NB	fs
chr1	102358807	102358808	-A	27	67	0	82	NR_033424	DNAJA1P5	fs
chr2	202137395	202137396	-G	296	980	0	1088	NM_001080125	CASP8	fs
chr3	44700356	44700358	-AA	210	691	0	754	NM_003420	ZNF35	fs
chr3	14105871	14105886	-CAGCAGCAGCCCCAG	18	48	0	42	NR_002223	TPRXL	nofs
chr5	176940782	176940788	-GCTGAC	102	248	0	214	NM_016222	DDX41	nofs
chr6	170871038	170871041	-CAA	223	296	0	297	NM_001172085	TBP	nofs
chr7	5567674	5567677	-CTT	218	678	0	935	NM_001101	ACTB	nofs
15R
chr12	52470587	52470590	-TGG	24	65	0	68	NM_001098673	C12orf44	nofs
chr14	58838657	58838657	+C	28	75	0	135	NM_023000	ARID4A	fs
chr15	45003781	45003783	-CT	46	89	0	169	NM_004048	B2M	fs
chr19	50249933	50249951	-CTGCTTCTCCTCCGGCTC	12	40	0	33	NM_021733	TSKS	nofs
chr1	203276357	203276358	-C	74	136	0	133	NM_006763	BTG2	fs
chr1	2492097	2492097	+C	9	26	0	35	NM_003820	TNFRSF14	fs
chr2	136872538	136872540	-CA	35	55	0	49	NM_003467	CXCR4	fs
chr8	8176388	8176388	+GGGGCG	18	22	0	13	NM_001080826	SGK223	nofs
