# Supplementary material for: Deep sequencing reveals clonal evolution patterns and mutation events associated with relapse in B-cell lymphomas
Source: Genome Biol. 2014 Aug 15;15(8):432. doi: 10.1186/s13059-014-0432-0 (PMC4158101; doi:10.1186/s13059-014-0432-0)
Supplement: Additional file 8: Table S7. — Sequencing results of epigenetic modifier mutations in sample pairs 1, 2, and 9. [file 13059_2014_432_MOESM8_ESM.xlsx]

## Sheet: Sheet1
Pair 1						1D			1R1			1R2			1R3
						Mutation Reads	Total Reads	Frequency	Mutation Reads	Total Reads	Frequency	Mutation Reads	Total Reads	Frequency	Mutation Reads	Total Reads	Frequency
chr1	150900348	G->T	SETDB1	NM_012432	(TGT)C53F(TTT)	49	114	0.429825	164	374	0.438503	207	311	0.665595	173	344	0.502907
chr12	49434931	G->A	KMT2D	NM_003482	(CAG)Q2208*(TAG)	10	27	0.37037	16	43	0.372093	16	49	0.326531	21	48	0.4375
Pair 2						2D			2R
						Mutation Reads	Total Reads	Frequency	Mutation Reads	Total Reads	Frequency
chr12	49433883	G->A	KMT2D	NM_003482	(CCG)P2557L(CTG)	17	39	0.435897	35	68	0.514706
Pair 9						15D			15R
						Mutation Reads	Total Reads	Frequency	Mutation Reads	Total Reads	Frequency
chr22	41573629	A->G	EP300	NM_001429	(ATG)M1972V(GTG)	55	114	0.482456	74	139	0.532374
